# Supplementary material for: Insights from qualitative and bifurcation analysis of COVID-19 vaccination model in Bangladesh
Source: PLoS One. 2024 Nov 1;19(11):e0312780. doi: 10.1371/journal.pone.0312780 (PMC11530044; doi:10.1371/journal.pone.0312780)
Supplement: S1 Data — (XLSX) [file pone.0312780.s001.xlsx]

## Sheet: Sheet1
Year	Month	Cases
2020	March	51
2020	April	7616
2020	May	39492
2020	June	89566
2020	July	109908
2020	August	90249
2020	September	63976
2020	October	56560
2020	November	58579
2020	December	58472
2021	January	30058
2021	February	17018
2021	March	29858
2021	April	91604
2021	May	37998
2021	June	112718
